# Supplementary material for: Disease-Causing TIMP3 Variants and Deep Phenotyping of Two Czech Families with Sorsby Fundus Dystrophy Associated with Novel p.(Tyr152Cys) Mutation
Source: Int J Mol Sci. 2024 Mar 27;25(7):3744. doi: 10.3390/ijms25073744 (PMC11011298; doi:10.3390/ijms25073744)
Supplement: Supplementary file 1 [file ijms-25-03744-s001.zip]

Archive with 1 entries (1 files):
- ijms-2892729-supplementary.pdf
